# Supplementary material for: Synergistic Effect of L-Carnosine and Hyaluronic Acid in Their Covalent Conjugates on the Antioxidant Abilities and the Mutual Defense against Enzymatic Degradation
Source: Antioxidants (Basel). 2022 Mar 30;11(4):664. doi: 10.3390/antiox11040664 (PMC9030210; doi:10.3390/antiox11040664)
Supplement: Supplementary file 1 [file antioxidants-11-00664-s001.zip]

Archive with 1 entries (1 files):
- antioxidants-1603534-supplementary.pdf
